# Supplementary material for: Sequential intranasal booster triggers class switching from intramuscularly primed IgG to mucosal IgA against SARS-CoV-2
Source: J Clin Invest. 2025 Jan 14;135(5):e175233. doi: 10.1172/JCI175233 (PMC11870729; doi:10.1172/JCI175233)
Supplement: Supporting data values [file jci-135-175233-s038.xlsx]

## Sheet: Fig.1B
Serum anti-RBD IgA
PBS	IM prime	IN prime	IM+IM	IM+IN
7.6513	7.24365	11.8219	8.81154	1591.09
6.36563	6.67921	7.99624	21.2292	621.198
4.64095	6.71057	8.49796	6.14613	542.176
5.80119	7.36908	13.6406	14.8949	411.101
5.17404	12.6999	32.863	10.8184	164.001
7.31707	10.1742	23.4843	8.7108	404.878
8.85017	7.80488	41.4634	7.10801	891.986
7.80488	11.9861	46.6899	17.561	206.969
7.10801	8.91986	31.5679	7.6655	204.181
6.75958	7.31707	29.6864	10.1045	491.986

## Sheet: Fig.1C
Nasal mucosal anti-RBD IgA
PBS	IM prime	IN prime	IM+IM	IM+IN
3.74365	1.99926	32.7021	1.99926	2279.15
6.91135	5.14095	73.6869	8.56825	1379.49
6.19142	6.42619	40.6992	3.14169	2279.15
6.3354	9.99629	39.6995	8.13983	654.043
5.75946	5.71216	19.6927	11.9955	441.265
7.25401	8.30955	61.311	5.34506	914.05
6.26585	6.93959	108.922	8.4443	925.279
6.73747	7.50105	106.452	7.79301	2063.91
6.89468	6.8273	85.5659	8.08496	1947.13
8.73625	7.16418	85.1167	5.25523	1713.56

## Sheet: Fig.1D
BALF anti-RBD IgA
PBS	IM prime	IN prime	IM+IM	IM+IN
9.08798	14.9541	14.1031	8.72325	202.732
8.02417	10.5469	12.7657	9.17916	228.871
8.29772	9.69587	12.7657	9.11837	182.671
8.23693	9.93903	12.7961	11.6411	173.857
9.02719	8.60167	13.5864	11.6715	177.2
3.5571	4.55309	6.82963	5.83364	130.901
6.54506	5.83364	13.9438	7.25648	224.809
5.26451	3.98395	9.10617	5.97593	76.8333
5.69136	2.84568	7.39877	8.8216	83.9475
4.12623	2.98796	13.2324	7.25648	71.142

## Sheet: Fig.1E
Nasal wash anti-RBD IgA
PBS	IM prime	IN prime	IM+IM	IM+IN
7.54268	6.15323	9.3291	7.04645	46.5463
6.15323	7.84041	11.5125	8.53513	23.6205
7.74117	5.55776	7.54268	4.5653	154.526
6.25248	7.34418	8.2374	8.0389	42.5764
7.14569	6.05399	16.7725	7.54268	7.34418
7.24494	8.13815	8.13815	8.13815	16.8718
6.55022	4.46606	10.4208	6.15323	13.0012
4.7638	8.53513	6.74871	8.43589	8.13815
6.05399	8.63438	5.45852	7.64192	17.765
8.53513	7.04645	7.14569	6.05399	14.5891

## Sheet: Fig.1F
Serum pseudovirus neutrilazation(NT50)
IM+IM	IM+IN
1142.88	4560.37
3228.49	7311.39
1563.15	1729.82
9332.54	5688.53
8729.71	1807.17
8709.64	102.094
762.079	437.522
2535.13	3605.79
2197.86	578.096
1006.93	383.707

## Sheet: Fig.1G
Nasal mucosal pseudovirus neutrilazation(NT50)
IM+IM	IM+IN
21.6616	203.117
30.1903	249.024
25.8137	247.027
24.3052	520.96
30.3104	384.455
22.721	316.076
20.871	292.03
22.2087	218.863
18.6574	462.796
33.4569	363.158

## Sheet: Fig.S1A
Serum anti-RBD IgG
PBS	IM prime	IN prime	IM+IM	IM+IN
9.23064	957.603	1433.38	24756.1	26508.9
6.98558	641.568	314.308	15637.7	47543.4
7.34824	575.08	556.947	35005.6	53009.2
7.57275	3810.55	2433.3	78905.1	15775.8
7.79725	2131.08	3042.91	19367.9	30170.1
9.1053	1562.94	302.416	15552.8	29312
8.13735	235.699	1355.13	54407.6	35847
9.06702	742.096	45.3898	73476.8	19780.1
8.22485	651.316	1248.49	50453.8	30405.7
8.65687	680.847	664.988	31220.5	71858.1

## Sheet: Fig.S1B
BALF anti-RBD IgG
PBS	IM prime	IN prime	IM+IM	IM+IN
8.84928	374.699	812.876	4731.81	3688.32
8.29121	360.349	99.0378	4095.48	3793.58
9.40734	366.727	105.736	4594.02	4134.71
8.13177	382.671	110.042	3934.72	3964.38
8.53038	408.98	104.301	4614.59	3665.36
1	193.942	119.598	3175.01	2057.4
2.032	168.083	290.914	3149.61	5080.01
1	190.71	126.063	3454.41	2057.4
1.27	184.245	90.5065	3225.81	1549.4
7.36601	181.013	287.681	2946.41	5080.01

## Sheet: Fig.2A
Spleen RBD-specific IgA B cell
IM+IM	IM+IN
2	20
2	14
2	12
4	16
2	18
0	14
0	12
0	10
0	8
0	14

## Sheet: Fig.2B
Lung RBD-specific IgA B cell
IM+IM	IM+IN
0	95
0	50
5	65
10	60
0	65
5	50
0	25
10	70
0	50
0	70

[truncated: 45 more sheets: Fig.2C, Fig.2D, Fig.2E, Fig.2F, Fig.S2A, Fig.S2B, Fig.3B, Fig.3C, Fig.3D, Fig.3E, Fig.3F, Fig.3G, Fig.S3B, Fig.S3C, Fig.S3D, Fig.S3F, Fig.S3G, Fig.S3H, Fig.S4A, Fig.S4B …]
